# Supplementary material for: Period Prevalence of Dizziness and Vertigo in Adolescents
Source: PLoS One. 2015 Sep 11;10(9):e0136512. doi: 10.1371/journal.pone.0136512 (PMC4567278; doi:10.1371/journal.pone.0136512)
Supplement: S1 Dataset — (CSV) [file pone.0136512.s001.csv]

anyvertigo	orthostatic_dizziness	spinning_vertigo	swaying_vertigo	unspecified_vertigo	duration	frequency	constraints_leisure	constraints_school	constraints_gettingup
0	0	0	0	0
1	1	0	0	0	2	3	0	1	0
1	0	0	0	1	1	2	0	0	0
1	1	0	0	1	1	2	0	0	0
1	1	0	0	1	1	3	0	0	0
1	1	1	0	0	0	2	0	0	0
1	0	0	0	1	1	2	0	0	0
1	1	0	0	0	1	3	0	0	0
1	1	0	0	0	1	3	0	0	0
0	0	0	0	0
1	1	0	1	0	2	3	0	0	1
1	1	0	0	0	2	3	0	0	1
1	1	0	0	0	1	3	0	0	0
1	1	0	0	0	0	3	0	0	0
1	0	0	0	1	1	1	0	0	0
1	1	0	0	0	1	3	0	0	0
1	0	1	0	0	2	3	0	1	0
1	1	0	0	1	2	3	0	0	1
1	1	0	0	0	1	2	0	0	0
0	0	0	0	0
1	1	0	0	0	1	1	1	1	0
1	0	0	0	1	2	3	0	0	0
0	0	0	0	0
1	0	0	1	0	1	2	0	0	1
1	1	0	0	0	1	3	0	0	0
1	1	0	0	0	1	3	0	0	0
1	1	0	0	0	1	2	0	0	0
1	1	0	0	0	1	3	0	0	0
1	0	0	0	1	1	3	0	0	0
0	0	0	0	0
1	0	0	1	0	1	2	0	0	0
1	0	0	1	0	2	2	0	1	0
0	0	0	0	0
0	0	0	0	0
1	1	0	0	0	1	3	0	0	0
1	1	1	1	0	3	3	0	0	0
1	1	0	0	0	1	3	0	0	0
1	1	0	0	0	2	3	0	0	0
1	1	0	0	0	1	3	0	1	0
1	1	0	0	0	1	3	0	0	0
1	1	0	1	0	1	3	0	0	0
0	0	0	0	0
1	1	0	0	0	0	2	0	0	0
1	0	1	0	0	1	2	0	0	0
1	0	0	1	1	1	2	0	0	0
1	1	0	0	0	3	2	0	0	0
1	1	0	0	0	1	2	0	0	0
1	1	0	0	0	1	3	0	0	1
1	1	0	0	0	0	3	1	1	1
0	0	0	0	0
1	1	0	1	0	1	3	0	0	0
1	0	0	1	1	0	3	0	1	0
1	0	0	1	0	2	1		1
1	1	0	0	0	2	2	0	0	1
1	1	0	0	0	1	2	0	0	0
1	0	1	0	0	1	2	0	0	0
1	1	0	0	0	1	3	0	0	0
1	1	0	0	1	1	3	0	0	0
1	1	0	0	0	0	2	0	0	0
1	0	0	0	1	1	3	0	0	0
1	1	0	0	0	1	2	0	0	0
0	0	0	0	0
1	1	0	0	1	3	3	1	0	0
1	1	1	0	0	0	3	0	0	0
1	0	1	1	0	1	3	0	0	0
1	1	0	0	1	1	3	0	0	0
1	1	0	0	0	1	2	0	0	0
1	0	0	0	1	2	3	0	0	1
1	1	0	0	0	1	3	0	0	0
0	0	0	0	0
1	1	0	1	0	2	2	0	0	0
1	0	0	0	1	1	1	0	0	0
1	1	0	0	0	2	3	0	1	0
1	1	0	0	0	1	3	0	0	0
0	0	0	0	0
1	1	0	0	1	1	2	0	0	0
0	0	0	0	0
1	1	0	0	0	1	2	0	0	0
0	0	0	0	0
1	0	0	0	1	0	3	0	0	0
1	0	1	0	0	0	2	1	1	1
1	0	0	1	1	1	2	0	0
0	0	0	0	0
1	1	0	0	0	2	3	0	0	0
1	0	0	1	0	1	2	0	0	1
1	1	0	0	1	1	3	0	0	0
1	1	0	0	0	2	2	0	0	0
1	0	0	0	1	4	3	0	0	0
1	1	0	0	0	1	2	0	0	0
1	1	0	0	1	2	3	0	0	1
1	1	0	0	0	1	3	0	0	0
1	1	0	0	0		3	0	0	1
1	1	1	0	0	2	3	0	0	0
1	1	0	0	0	1	3	0	1	1
1	1	0	0	0	2	2	0	0	0
1	1	0	0	0	1	2	0	0	0
1	1	0	0	0	1	3	0	0	1
0	0	0	0	0
1	1	1	1	1	3	3	1	1	1
1	1	0	0	0	1	2	0	0	0
0	0	0	0	0
0	0	0	0	0
1	1	1	0	0	1	1	0	0	0
1	0	0	1	0	2	2	1	1	0
0	0	0	0	0
1	1	0	0	0	2	3	0	0	0
1	1	0	0	1	1	3	0	0	0
0	0	0	0	0
1	0	0	0	1	1	2	0	0	0
1	0	0	0	1	1	3	0	0	0
1	1	0	0	0	1	3	1	1	0
1	1	0	0	0	1	2	0	0	0
1	1	0	0	0	1	2	0	1	1
1	1	0	0	0	1	2	0	0	0
0	0	0	0	0
0	0	0	0	0
0	0	0	0	0
0	0	0	0	0
1	1	1	0	0	1	2	0	0	0
0	0	0	0	0
0	0	0	0	0
0	0	0	0	0
1	1	0	0	0	1	3	0	0	0
1	1	0	0	0	2	2	0	0	0
1	1	0	0	0	1	3	0	0	0
0	0	0	0	0
1	1	0	0	0	1	3	0	0	0
1	1	0	0	0	2	2	1	1	1
1	1	0	0	0	0	2	0	0	0
1	1	0	0	0	3	3	0	1	0
0	0	0	0	0
0	0	0	0	0
1	1	0	0	0	1	3	0	0	0
1	0	1	1	0	2	2	0	0	0
0	0	0	0	0
1	1	0	0	0	1	3	0	0	0
1	1	0	0	0	1	3	0	0	0
0	0	0	0	0
1	1	1	0	0	1	3	1	1	1
0	0	0	0	0
1	1	0	0	0	1	3	0	0	1
1	1	0	0	1	2	3	0	0	0
1	1	0	0	1	1	3	0	0	1
1	1	0	0	0	1	2	0	1	0
0	0	0	0	0
0	0	0	0	0
1	1	0	1	0	2	3	1	1	0
1	0	0	1	0	1	1	0	0	0
0	0	0	0	0
1	1	0	0	0	2	2	0	1	0
1	1	1	0	0	1	2	0	0	0
1	1	0	1	0		3	0	0	0
1	1	0	0	0	1	3	0	0	0
0	0	0	0	0
1	1	0	0	0	2	2	0	0	1
1	1	0	1	0	1	2	0	0	0
1	1	0	0	0	1	2	0	0	0
0	0	0	0	0
1	1	0	0	0	1	2	0	0	0
1	1	0	0	0	1	2	0	0	0
1	1	0	0	0	1	3	0	1	1
1	0	0	1	0	2	2	0	0	0
1	1	0	0	0	1	3	0	0	0
0	0	0	0	0
1	0	0	0	1	1	3	0	0	0
0	0	0	0	0
1	1	0	0	0	1	3	0	0	0
0	0	0	0	0
1	1	0	0	1	0	3	0	0	0
1	0	1	0	0	2	3	0	0	0
1	1	0	1	1	3	3	1	1	1
1	1	0	0	0	2	2		1
0	0	0	0	0
1	0	0	1	0	2	3	0	0	1
1	1	0	0	0	1	2	0	0	0
1	1	0	0	0	0	2	0	0	0
1	0	1	0	0	2	2	0	1	0
0	0	0	0	0
0	0	0	0	0
0	0	0	0	0
0	0	0	0	0
1	1	0	0	1	2	3	0	0	0
1	0	1	0	0	1	2	0	0	0
1	1	0	1	0	2	2	0	1	0
1	1	0	0	0	1	3	0	0	0
1	1	0	0	1	1	2	0	0	0
1	1	0	0	0	1	2	0	0	0
1	1	0	0	0	1	2	0	0	1
1	1	0	0	0	2	1	0	0	0
1	1	0	0	0	1	3	0	0	0
0	0	0	0	0
0	0	0	0	0
0	0	0	0	0
0	0	0	0	0
1	0	0	1	0	2	1	0	0	0
0	0	0	0	0
1	0	0	1	0	0	1	0	0	0
0	0	0	0	0
1	1	0	0	0	2	2	0	1	0
1	1	0	0	0	2	2		1
0	0	0	0	0
0	0	0	0	0
1	1	0	0	0	0	3	0	0	0
1	1	0	0	1	2	1	1	0	0
1	0	0	1	0	1	2	0	0	0
1	1	0	0	0	3	2	0	0	0
1	1	0	0	0	1	1	0	0	0
1	1	0	0	0	2	2	0	0	0
1	0	0	1	0	2	2	0	0	1
0	0	0	0	0
1	0	0	0	1	1	3	0	0	0
1	1	0	0	0	1	2	0	0	0
1	1	0	0	0	2	3	0	0	0
0	0	0	0	0
1	0	0	0	1	2	1	0	0	0
1	1	0	0	0	1	3	0	0	0
0	0	0	0	0
0	0	0	0	0
1	1	1	1	0	2	3			0
0	0	0	0	0
1	1	0	0	0	1	3	0	0	0
0	0	0	0	0
1	1	0	0	0	1	2	0	0	0
1	1	0	0	0	1	3	0	0	0
0	0	0	0	0
1	1	0	0	0	2	2	0	1	1
0	0	0	0	0
1	0	0	1	0	3	3	1	1	1
0	0	0	0	0
1	1	0	0	0	2	3	0	0	0
1	0	1	1	0	2	3		1	1
0	0	0	0	0
1	1	1	0	0	1	3	0	0	0
1	1	1	0	0	2	3	0	1	0
0	0	0	0	0
1	1	0	0	0	1	3	0	0	0
1	0	1	0	0	2	3	0	1	0
1	1	0	0	0	2	3	0	0	0
1	1	0	0	0	1	3	0	0	0
1	1	0	0	0	1	3	0	0	0
1	0	0	0	1	1	2	0	0	0
1	0	1	1	0	6	3	1	1	1
1	1	0	0	1	1	2	0	0	0
1	1	0	0	0	2	3	1	0	1
0	0	0	0	0
1	1	0	0	0	1	2	0	1	0
0	0	0	0	0
1	0	0	0	1	1	2	0	0	0
1	1	0	0	0	1	1	0	0	0
1	0	0	0	1	1	2	0	0	1
1	1	0	1	1	2	3	0	0	0
1	0	0	1	0	0	3	1	1	1
1	1	0	0	0	1	3	0	0	0
0	0	0	0	0
0	0	0	0	0
1	1	0	0	0	3	3	0	0	0
1	1	0	0	0	1	3	0	0	0
0	0	0	0	0
0	0	0	0	0
1	1	0	0	1	1	3	0	0	0
1	1	0	0	0	0	2	0	1	0
1	0	0	1	0	1	3	0	0	0
0	0	0	0	0
1	0	0	0	1	1	2	0	0	0
1	1	0	0	0	1	2	0	0	0
1	1	0	1	0	2	2	0	0	0
1	1	0	0	0	1	2	0	0	0
0	0	0	0	0
1	1	0	0	0	2	2	0	0	0
1	1	1	1	0	1	3	0	0	0
0	0	0	0	0
1	1	0	0	0	1	2	0	0	0
1	1	0	0	0	1	3	0	0	0
1	1	0	0	0	1	2	0	0	0
1	1	0	0	0	1	3	0	0	0
1	1	0	0	0	2	3	1	1	1
0	0	0	0	0
0	0	0	0	0
1	1	0	0	0	1	2	0	0	0
1	0	1	0	0	0	2	1	0	0
0	0	0	0	0
1	1	0	0	0	1	3	0	0	0
0	0	0	0	0
1	1	0	1	0	2	3	0	0	1
0	0	0	0	0
1	0	1	0	1	0	3	0	0	1
1	1	0	0	0	1	2	0	0	0
1	0	0	0	1		3	1	1	1
1	1	0	0	0	1	1	0	0	0
0	0	0	0	0
0	0	0	0	0
0	0	0	0	0
1	1	0	0	0	2	3	0	0	0
1	1	0	0	0	3	1	1	1	1
1	1	0	1	0	0	3	0	0	0
1	1	0	0	1	1	2	0	0	0
0	0	0	0	0
0	0	0	0	0
1	1	1	0	1	1	1	0	0	0
1	1	0	0	0	2	3	1	1	1
1	1	0	0	0	1	1	0	0	0
1	1	0	0	0	1	3	0	0	0
0	0	0	0	0
0	0	0	0	0
0	0	0	0	0
1	1	0	0	0	2	2	0	0	1
1	0	0	0	1	1	2	0	0	0
1	0	0	0	1	1	2	0	0	0
1	1	0	0	0	2	3	0	0	1
1	1	0	0	0	2	3	0	0	0
0	0	0	0	0
0	0	0	0	0
1	1	0	0	0	1	3	0	0	0
0	0	0	0	0
1	1	0	0	0	2	2	0	1	0
1	1	1	1	0	3	3	0	0	0
1	1	0	0	0	1	3	0	0	0
1	1	0	1	1	2	2	0	1	1
1	0	0	0	1	3	2	0	1	1
0	0	0	0	0
1	0	0	0	1	1	2	0	0	0
1	1	0	0	0	1	3	0	0	0
0	0	0	0	0
1	0	1	0	0	3	3	0	0	1
1	1	0	0	0	1	2	0	0	0
1	1	0	0	0	1	1	0	0	1
0	0	0	0	0
1	1	0	0	0	2	2	0	0	0
0	0	0	0	0
1	1	0	0	0	2	2	1	0	0
1	1	0	1	0	1	3	0	0	0
1	1	0	0	0	1	3	0	0	0
1	1	0	0	0	1	2	1	1	0
1	1	0	0	0	3	3	1	0	0
0	0	0	0	0
1	0	1	0	0	2	2	0	0	0
1	0	0	1	0	1	2	0	1	1
1	0	1	0	0	1	2	0	0	0
0	0	0	0	0
1	0	1	0	0	1	2	0	0	0
1	0	1	1	0	2	2	0	0	0
1	1	0	0	0	1	2	0	1	0
1	0	0	0	1	1	2	0	0	0
1	1	0	0	1	1	3	0	0	0
1	1	0	0	0	2	2	0	0	0
0	0	0	0	0
0	0	0	0	0
1	1	0	0	0	1	1	0	0	0
0	0	0	0	0
0	0	0	0	0
0	0	0	0	0
1	1	0	0	0	1	3	0	0	0
1	1	0	0	0	1	2	0	0	0
1	1	0	0	0	2	1	0	0	1
1	0	0	0	1	1	3	0	0	0
1	1	0	0	0	1	3	0	0	0
0	0	0	0	0
1	1	0	0	0	1	3	0	0	0
1	1	0	0	0	1	3	0	0	0
1	1	0	0	0	1	3	0	0	1
1	0	0	0	1	0	2	0	0	1
1	1	0	0	0	2	2	0	0	1
1	0	0	1	0	3	3	0	1	1
1	0	0	0	1	1	3	0	0	0
0	0	0	0	0
0	0	0	0	0
0	0	0	0	0
1	0	0	0	1	1	3	1	1	1
1	1	0	0	0	3	3	0	1	0
1	1	0	0	0	1	3	0	0	0
1	1	0	0	0	1	3	0	0	0
1	0	1	1	0	2	3	0	1	0
0	0	0	0	0
0	0	0	0	0
0	0	0	0	0
1	1	0	0	0	2	3	0	0	0
0	0	0	0	0
1	1	0	0	0	1	2	0	0	1
1	0	0	0	1	2	2	0	0	0
0	0	0	0	0
1	0	1	0	0	2	2	0	0	0
1	1	1	1	0	2	3	0	0	1
1	1	0	0	0	1	3	0	1	0
1	1	0	0	0	1	3	0	0	0
0	0	0	0	0
0	0	0	0	0
1	1	0	0	0	2	2	0	0	0
1	0	0	0	1	0	3	0	0	1
0	0	0	0	0
1	1	0	0	0	2	3	0	0	0
1	1	1	0	0	5	3	0	0	0
1	1	0	0	1	1	2	0	0	0
1	0	0	0	1	1	1		1
1	1	0	0	0	0	3	0	0	0
1	1	0	0	0	1	2	0	0	0
1	1	0	0	1	1	2	0	0	0
1	0	0	0	1	2	2	0	0	0
1	1	0	0	0	1	2	0	0	0
1	1	0	0	0	1	1	0	0	0
1	1	0	0	0	1	2	0	0	0
0	0	0	0	0
1	1	1	0	0	1	2	0	0	0
1	1	0	0	0	0	3	0	0	0
0	0	0	0	0
1	1	0	0	1	2	1	0	1	1
1	1	0	0	0	3	3			1
1	1	0	0	0	1	1	1	1	1
1	1	0	0	0		3	0	0	0
1	1	1	0	1	1	3	0	0	0
1	1	0	0	1	1	3	0	0	1
0	0	0	0	0
1	0	0	1	1	3	2	1	0	0
1	1	1	1	0	2	3	1	0	1
1	1	0	0	0	1	3	0	0	0
1	1	0	0	0	3	2	0	0	0
1	1	0	0	0	0	3	1	1	1
0	0	0	0	0
1	0	0	0	1	0	2	0	0	0
0	0	0	0	0
1	1	0	0	0	1	2	0	0	0
1	1	0	0	0	1	2	0	0	0
1	1	0	0	0	1	3	0	0	0
1	1	0	0	0	0	1	0	0	0
1	1	0	0	0	1	2	0	0	0
1	1	0	0	1	1	3	0	0	0
0	0	0	0	0
0	0	0	0	0
1	1	0	0	0	1	2	0	0	0
0	0	0	0	0
1	1	0	1	0	3	2	1	1	1
1	1	0	0	0	2	3	0	0	0
0	0	0	0	0
1	0	1	0	0	4	2	0	1	1
1	1	0	0	0	1	3	0	0	0
1	1	0	0	0	1	2	0	0	0
1	1	0	0	0	1	3	0	0	0
1	1	0	1	0	3	3	1	0	0
1	0	0	0	1	1	3	0	0	0
1	1	0	0	1	1	3	0	0	0
1	1	0	0	0	2	2	0	0	1
0	0	0	0	0
1	1	0	0	0	1	2	0	1	0
1	1	0	0	0	1	2	0	0	0
1	1	0	1	0	1	3	0	0	0
1	0	1	1	0	1	3	0	0	0
0	0	0	0	0
0	0	0	0	0
0	0	0	0	0
1	1	0	0	0	0	3	0	0	0
1	1	0	0	0	2	2	0	0	0
1	0	1	0	0	1	3	0	0	0
1	1	0	0	0	2	3	0	0	0
0	0	0	0	0
1	0	1	0	0	3	2	0	0	1
1	0	1	0	0	4	1	1	1	0
0	0	0	0	0
0	0	0	0	0
1	1	0	0	0	1	2	0	0	0
1	1	1	0	0	1	3	0	0	1
1	1	0	0	0	2	2	0	0	0
1	1	0	0	0	1	2	0	0	0
0	0	0	0	0
0	0	0	0	0
0	0	0	0	0
1	1	0	0	0	3	3	1	0	0
1	1	0	1	0	2	3	0	1	1
1	0	0	1	0	1	3	0	0	1
1	1	0	0	0	1	3	0	0	0
1	1	0	0	0	1	3	0	0	0
0	0	0	0	0
1	1	0	1	0	1	2	0	0	0
1	1	0	0	0	1	2	0	0	0
1	0	0	0	1	1	1	0	0	0
1	0	0	1	0	2	3	1	1	1
1	1	0	0	0	1	2	0	0	0
0	0	0	0	0
1	0	0	0	1	1	2	0	0	0
0	0	0	0	0
1	0	1	0	0	1	2	0	1	0
1	1	0	0	0	1	2	0	0	0
1	1	0	0	0	1	2	0	0	0
0	0	0	0	0
1	1	1	1	0	3	3	1	1	1
1	1	1	1	0	2	3	0	1	1
0	0	0	0	0
1	0	1	0	0	0	3	0	0	0
1	0	0	0	1	0	2	0	1	0
1	1	0	0	0	1	2	1	1	0
1	1	0	0	1	1	3	0	0	0
1	1	0	0	0	2	3	0	0	1
1	0	0	1	0	1	2	0	0	0
1	1	0	0	0	1	3	0	0	0
1	1	0	0	0	1	3	0	0	0
1	0	0	0	1	1	2	0	0	0
1	1	0	0	0	4	1	1	0	1
0	0	0	0	0
0	0	0	0	0
0	0	0	0	0
1	1	0	0	0	0	3	1	0	0
1	1	0	0	0	1	2	0	0	0
1	0	0	0	1	1	2	0	0	0
1	1	0	0	0	1	3	0	0	0
1	1	0	0	0	1	3	0	0	0
1	1	0	1	1	0	3	0	1	1
1	1	0	0	0	1	2	0	0	0
1	0	0	1	0	6	1	1	1	0
1	1	1	0	0	2	3	0	1	0
1	1	0	0	0	1	3	0	1	1
1	0	0	0	1	2	2	1	0	1
1	1	0	0	0	1	2	0	0	0
0	0	0	0	0
1	1	0	0	0	1	3	0	0	0
1	1	1	1	0	4	3	0	0	1
0	0	0	0	0
1	1	0	0	0	1	3	0	0	0
0	0	0	0	0
1	1	0	0	0	2	2	0	1	0
0	0	0	0	0
1	1	0	0	0	1	2	0	0
0	0	0	0	0
1	1	0	0	0	2	2	0	0	0
1	0	0	0	1	2	3	0	0	0
1	1	0	0	0	1	3	0	0	0
1	0	0	0	1	1	1	0	0	0
1	0	0	1	0	2	2	0	0	1
1	1	0	0	0	1	1	0	0	0
1	1	0	0	0	2	3	0	0	0
0	0	0	0	0
1	1	0	0	0	1	2	0	0	0
1	0	0	0	1	1	2	0	0	0
0	0	0	0	0
1	1	0	0	0	1	3	0	0	0
0	0	0	0	0
0	0	0	0	0
1	1	0	0	0	0	2	0	0	0
1	1	1	0	0	2	2	1	0	0
1	1	0	0	0	1	3	0	0	0
0	0	0	0	0
1	0	0	0	1	1	3	0	1	1
0	0	0	0	0
0	0	0	0	0
1	1	1	1	1	3	3	0	0	0
1	1	0	0	0		3	0	0	0
0	0	0	0	0
1	1	0	0	0	1	2	0	0	0
1	1	0	0	0	1	2	0	0	0
1	0	0	1	0	1	3	0	1	1
0	0	0	0	0
1	1	0	0	0	2	3	0	0	0
0	0	0	0	0
0	0	0	0	0
1	1	0	0	0	1	2	0	0	0
0	0	0	0	0
1	0	0	1	0	3	3	0	0	1
0	0	0	0	0
1	1	0	0	0	1	2	0	0	0
0	0	0	0	0
1	0	1	0	0	2	1	0	0	0
0	0	0	0	0
1	1	0	0	0	1	3	0	1	0
1	0	1	1	0	3	2	0	1	1
1	1	0	0	0	1	3	0	0	0
0	0	0	0	0
1	1	0	0	0	1	3	0	0	0
1	1	0	0	0	1	1	0	0	0
1	1	0	0	0	1	2	0	0	0
1	1	0	0	0	1	1	0	0	0
0	0	0	0	0
1	1	0	0	0	1	3
1	1	0	0	1	1	3	0	0	0
0	0	0	0	0
1	1	0	0	0	1	3	0	0	0
1	1	1	0	0	2	1	0	1	1
1	1	0	0	0	1	2	0	0	0
1	1	0	0	0	1	1	0	0	0
1	1	0	0	0	1	3	0	0	0
1	1	0	0	1	1	3	0	0	1
0	0	0	0	0
1	1	0	0	0	2	3	0	1	0
1	1	0	0	0	0	1	0	0	0
0	0	0	0	0
1	1	0	0	0	1	3	0	0	0
1	0	1	0	0	2	2	0	1	1
1	1	1	0	0	1	3	0	0	0
1	1	0	0	0	1	3	0	0	0
0	0	0	0	0
1	1	0	0	0	1	3	0	0	0
1	0	1	0	0	3	2	0	1	0
1	0	0	0	1	1	2
1	1	0	0	0	1	3	0	0	0
1	1	0	0	1		3	0	0	0
0	0	0	0	0
1	0	0	1	1	3	2	0	1	1
1	1	0	0	0	1	1	0	0	0
1	0	0	0	1	1	3	0	0	0
0	0	0	0	0
0	0	0	0	0
1	1	0	0	0	1	3	0	0	0
1	1	0	0	0	0	3	0	0	0
1	1	0	0	0	2	1	1	0	1
1	1	1	1	0	3	3	1	1	0
1	1	0	0	0	1	1	0	0	0
1	1	0	0	0	1	2	0	0	0
1	1	0	0	0	1	2	0	0	0
1	1	0	0	0	1	3			1
0	0	0	0	0
0	0	0	0	0
1	0	0	0	1	1	3	0	0	0
1	0	0	1	0	2	3	1	0	0
1	1	1	0	0	1	1	0	0	1
1	0	0	1	0	2	3	0	1	0
1	1	0	0	0	1	2	0	0	0
0	0	0	0	0
0	0	0	0	0
1	1	0	0	0	1	2	0	0	0
1	1	0	0	0	1	1	0	0	1
1	1	0	0	1	1	3	0	0	0
1	1	0	0	0	1	2	0	0	0
1	1	0	0	0	1	2	0	0	0
1	0	0	1	0	1	2	0	0	0
1	1	0	1	0	1	3	1	0	0
1	1	0	0	0	1	2	0	0	0
1	1	1	0	0	1	2	0	0	0
1	0	0	0	1	1	3	0	0	0
0	0	0	0	0
1	1	0	0	0	1	3	0	0	0
1	1	0	0	0	1	2	0	0	0
1	1	1	0	1	3	2	1	1	1
0	0	0	0	0
1	1	0	0	0		2	0	0	0
1	1	1	0	0	1	3
0	0	0	0	0
0	0	0	0	0
1	0	0	1	0	1	2	0	0	0
1	1	1	0	0	1	3	0	0	1
1	0	1	0	0	1	3	0	0	0
1	1	1	0	0	2	3	0	0	0
0	0	0	0	0
1	1	1	0	0	2	3	0	0	0
1	0	0	0	1	2	2	1	1	1
1	1	0	0	0	1	2	0	0	0
1	1	0	0	0	1	2	0	0	0
1	0	1	1	0	1	3	0	0	1
0	0	0	0	0
0	0	0	0	0
0	0	0	0	0
1	0	1	1	0	1	3	0	0	0
1	0	1	0	0	3	2	0	0	0
1	1	0	1	0	2	3	0	0	1
1	0	0	1	0	2	3	1	1	1
1	1	0	0	1	1	3	0	0	0
1	1	0	0	0	1	2	0	0	0
0	0	0	0	0
0	0	0	0	0
1	1	0	0	0	1	2	0	0	0
1	1	0	0	1	1	3	0	0	1
1	1	0	0	1	2	3	0	1	0
1	0	0	1	0	1	1	0	0	0
1	1	0	0	0	1	2	0	0	0
1	1	0	0	0	2	2	0	0	1
1	1	0	0	0	2	3	0	0	1
0	0	0	0	0
1	1	0	0	0	1	3	0	0	1
1	1	0	0	0	1	3	0	0	1
1	1	0	0	1	1	3	0	0	0
1	0	1	0	0	2	3	0	0	0
1	0	0	0	1	6	3	1	0	1
0	0	0	0	0
0	0	0	0	0
1	1	0	0	1	1	2	0	0	0
1	1	0	0	0	2	2	1	1	1
0	0	0	0	0
0	0	0	0	0
1	1	0	0	0	3	2	0	0	0
1	0	0	0	1	1	2	0	0	0
1	0	0	0	1	1	3	0	0	0
1	0	0	0	1	1	2	0	0	0
1	1	0	0	0	1	3	0	0	0
0	0	0	0	0
0	0	0	0	0
1	1	0	0	0	1	3	0	0	1
0	0	0	0	0
1	1	0	0	0	2	2	1	1	1
1	1	0	0	0	1	3	0	0	0
0	0	0	0	0
1	1	0	0	0	1	3	0	0	1
1	0	0	0	1	1	2	0	0	1
1	1	0	0	0	1	2	0	1	0
1	1	0	0	0	1	2	0	0	0
1	0	0	0	1	1	2	0	0	0
1	0	0	0	1	2	2	1	0	1
0	0	0	0	0
1	0	0	1	0	3	3	1	1	1
1	0	0	0	1	1	1	0	0	0
1	1	0	0	0	1	3	0	1	0
1	1	0	0	0	1	3	0	0	0
1	0	0	0	1	3	1	0	1	1
0	0	0	0	0
0	0	0	0	0
1	1	0	0	0	1	2	0	0	0
1	1	1	0	0	1	2	0	0	0
1	1	0	0	1	1	2	0	0	0
1	0	0	1	0	1	2	0	0	0
0	0	0	0	0
1	1	0	0	0	1	2	0	0	0
1	0	1	1	0	2	2	0	1	0
1	1	0	0	0	1	1	0	0	0
1	1	0	0	0
1	1	0	0	0	2	2	0	1	0
1	0	0	0	1	1	2	0	0	0
0	0	0	0	0
1	1	0	0	0	2	2	0	0	0
1	1	0	0	1	2	3	0	0	0
1	0	0	1	0	1	2	0	0	0
0	0	0	0	0
0	0	0	0	0
0	0	0	0	0
1	1	0	0	0	3	3	0	1	0
1	1	0	0	0	1	2	0	0	0
0	0	0	0	0
1	0	0	0	1	1	2	0	0	0
1	0	0	0	1	1	2	0	0	1
1	1	0	0	0	1	2	0	0
1	1	0	0	0	1	3	0	0	0
1	1	0	0	0	1	3	0	0	0
1	1	0	0	0	1	3	0	0	0
1	0	1	0	0	1	3	0	0
1	1	0	0	0	1	3	0	0	0
1	1	1	0	0	2	3		1
1	0	0	0	1	1	3	0	1	0
1	1	1	1	0	3	3	0	1	1
1	0	0	1	0	2	2	0	0	0
0	0	0	0	0
1	1	0	0	0	1	2	0	1	0
1	1	0	1	0	1	3	0	0	0
1	0	0	0	1	2	3	0	1	1
1	1	0	1	0	1	3	0	0	0
0	0	0	0	0
0	0	0	0	0
0	0	0	0	0
1	1	1	0	0	1	3	0	0	0
1	1	0	0	0	1	2	0	0	0
0	0	0	0	0
1	1	0	0	0	1	3	0	0	1
1	1	0	0	0	1	3	0	0	0
1	1	0	0	0	0	3	1	1	0
1	0	1	0	0	3	2	0	1	1
1	0	0	0	1	2	2	0	0	1
1	1	0	0	0	3	3	0	0	1
1	1	0	0	0	1	3	0	0	1
1	1	0	0	0	1	3	0	0	0
0	0	0	0	0
1	0	0	1	0	1	2	0	0	0
0	0	0	0	0
1	1	0	0	0	1	3			1
1	1	0	0	0	1	2	0	0	0
1	0	1	0	1	0	1	0	0	0
1	1	0	0	0	1	3	0	0	0
1	1	0	0	0
1	1	0	0	0	2	2	0	1	0
1	1	0	0	0	2	3	0	0	1
1	1	0	0	0	2	2	0	0	1
1	1	0	0	0	1	2	0	0	0
1	1	0	0	0	1	2	0	0	0
1	1	0	0	0	1	2	0	0	0
1	1	0	0	0	1	3	1		0
0	0	0	0	0
1	1	0	0	0	2	3	1	1	1
1	1	0	0	0	1	2	0	0	0
1	0	0	0	1	1	2		0	0
0	0	0	0	0
1	0	0	0	1	1	2	0	0	0
0	0	0	0	0
1	1	0	0	0	1	2	0	0	0
1	0	1	0	0	1	2	0	0	0
0	0	0	0	0
1	1	0	0	0	2	2	0	0	0
1	1	0	0	0	1	2	0	0	0
1	1	0	0	0	1	2	0	0	0
0	0	0	0	0
1	1	0	0	1	1	3	0	0	0
0	0	0	0	0
1	1	0	0	0	1	3	0	0	0
1	1	0	0	1	2	3	0	0	0
0	0	0	0	0
1	1	0	0	1	3	3	1	1	1
0	0	0	0	0
1	1	0	0	0	2	3	0	0	0
0	0	0	0	0
0	0	0	0	0
1	1	0	0	0	1	2	0	0	0
0	0	0	0	0
1	1	0	0	0	1	3	0	0	0
0	0	0	0	0
1	1	0	0	0	1	2	0	1	0
1	0	0	1	0	1	2	0	0	0
1	1	0	0	0	1	3	0	0	0
1	0	0	0	1	1	2	0	0	1
0	0	0	0	0
1	1	0	0	0	2	3	0	0	0
1	0	1	1	0	0	3	0	0	0
1	1	0	1	0	2	3	0	1	1
1	1	0	0	0	2	2	0	0	1
0	0	0	0	0
0	0	0	0	0
1	1	0	0	0	1	3	1	0	0
0	0	0	0	0
1	0	1	0	0	1	2	0	0	0
1	0	0	1	0	2	2	0	1	1
1	1	0	0	1	1	2	0	0	0
1	1	0	1	0	2	2	0	0	0
1	0	0	1	0	1	3	0	0	0
1	1	0	0	0	1	2	0	0	0
1	0	0	1	0	2	3	1	1	0
1	1	0	0	0	1	2	1	1	0
1	0	0	0	1	3	2	0	0	0
1	0	0	0	1	1	2	0	1	0
0	0	0	0	0
1	1	0	0	0	1		0	0	0
1	1	1	1	0	1	2	0	0	0
0	0	0	0	0
0	0	0	0	0
1	1	0	0	0	1	3	0	0	0
1	1	0	0	0	1	2	0	0	0
1	0	0	0	1	1	3	0	0	0
0	0	0	0	0
0	0	0	0	0
0	0	0	0	0
0	0	0	0	0
1	0	0	1	0	1	3	0	1	0
1	1	0	1	0	2	3			1
1	1	0	0	0	1	3	0	0	0
1	1	0	0	0	0	2	0	1	0
1	1	0	1	0	3	1	1	1	0
1	1	0	0	0	2	2	0	0	0
0	0	0	0	0
0	0	0	0	0
1	0	0	0	1	2	2	0	0	0
1	1	0	0	0	1	3	0	0	0
1	1	0	0	0	0	2	0	0	0
1	1	0	0	0	0	2	0	0	0
1	0	0	0	1	1	2	0	0	1
0	0	0	0	0
1	1	0	0	0	2	2		1	1
1	0	0	0	1	2	2	0	1	0
1	0	0	1	0	1	2	0	1	1
1	1	0	0	0	1	3	0	0	1
1	1	0	0	1	2	2	0	0	0
1	1	0	1	0	2	3		1
0	0	0	0	0
1	0	0	1	0	2	3	0	0	0
0	0	0	0	0
1	1	1	0	0	2	2	1	0	1
1	0	0	1	0	1	2	1	1	0
1	0	0	0	1	2	2	1	0	1
1	1	0	0	0	2	2	0	0	0
1	0	1	1	0	2	2	0	0	0
1	1	0	0	0	0	3	1	0	0
1	1	0	0	0	1	2	0	0	0
1	1	0	0	0	1	2	0	0	0
0	0	0	0	0
1	1	0	0	0	1	2
0	0	0	0	0
1	1	0	0	0	1	3	0	0	0
1	0	0	0	1	1	2	1	1	1
0	0	0	0	0
1	1	1	0	0	4	2	0	1	0
1	0	1	1	1	1	3	0	0	0
1	1	0	0	1	1	2	0	0	0
1	1	0	0	0	1	2	0	0	0
1	0	1	0	1	2	2	0	1	0
1	1	1	1	0	2	3	0	1	0
1	0	0	0	1	3	3	1	0	1
1	0	0	1	0	2	3	0	0	0
1	0	0	1	0
1	1	0	0	0	2	1	0	0	0
0	0	0	0	0
0	0	0	0	0
1	1	0	0	0	1	2	0	0	0
1	0	0	1	0	1	1	0	1	0
1	1	0	0	0	3	3	0	0	0
1	1	0	0	0	0	3	0	0	0
0	0	0	0	0
1	1	0	0	1	2	2	0	1	1
0	0	0	0	0
0	0	0	0	0
1	0	0	0	1	1	3	0	0	0
1	1	0	0	0	2	2	0	0	0
0	0	0	0	0
0	0	0	0	0
0	0	0	0	0
1	0	0	1	0	1	2	0	0	0
1	1	0	0	0	0	2	0	1	0
0	0	0	0	0
0	0	0	0	0
1	0	0	1	0	1	2	0	0	0
1	1	0	0	0	1	2	0	1	1
0	0	0	0	0
1	1	0	0	0	1	3	0	0	0
0	0	0	0	0
1	1	0	0	0	1	3	0	0	0
0	0	0	0	0
0	0	0	0	0
0	0	0	0	0
1	1	0	0	0	1	3	0	0	0
1	0	0	0	1	2	3	0	0	1
1	1	0	0	0	1	3	0	0	0
0	0	0	0	0
1	1	0	0	0	1	3	0	0	0
1	0	0	0	1	4	2	1	1	0
1	1	0	0	0	1	3	0	0	0
1	1	0	0	0	1	3	0	0	0
0	0	0	0	0
1	1	0	0	0	1	3	0	0	0
1	0	0	0	1	1	2	0	0	0
0	0	0	0	0
1	1	0	0	0	2	2	0	0	0
1	1	0	0	0	1	2	0	0	0
1	0	0	0	1	1	2	0	0	1
0	0	0	0	0
1	1	1	1	0	2	3	1	0	0
0	0	0	0	0
1	0	1	0	0	3	3	1	0	0
1	1	0	0	0	1	2	0	0	0
1	1	0	0	0	1	2	0	0	0
1	1	0	0	0	0	2	0	0	1
1	1	0	0	0	1	2	0	0	0
1	1	0	0	0	1	3	0	0	0
1	1	0	0	0	1	3	0	0	0
0	0	0	0	0
1	1	0	0	0	1	2	0	0	0
1	1	0	0	0	0	1	0	0	1
1	1	0	0	0	1	3	0	0	0
1	0	0	1	0	2	2	0	1	0
1	1	0	0	0	2	2	0	0	1
1	1	0	0	0	2	3	0	1	0
0	0	0	0	0
0	0	0	0	0
1	1	0	0	0	2	3	0	0	0
1	0	0	1	0	1	1	0	0	0
1	0	0	0	1	1	2	0	0	0
1	1	0	0	0	1	3	0	0	0
1	1	1	1	0	2	3	0	0	0
1	0	1	0	0	1	2	0	1	1
1	1	0	0	0		1	0	0	0
0	0	0	0	0
1	0	0	0	1	1	2	0	0	0
1	0	0	1	0	2	3	0	0	0
1	0	0	1	0	2	2	0	0	0
1	1	0	0	0	1	3	0	1	0
1	1	0	0	1	1	2	0	0	0
1	1	0	0	0	1	3	0	0	0
0	0	0	0	0
1	1	0	0	0	2	1	0	0	0
0	0	0	0	0
1	0	1	0	0	2	3	1	1	1
1	0	0	1	0	1	2	0	1	0
1	0	1	0	0	2	2		1
0	0	0	0	0
0	0	0	0	0
0	0	0	0	0
1	1	0	0	0	0	1	0	0	0
1	0	0	0	1	1	2	0	1	0
1	1	0	0	0	2	3	0	0	0
1	1	1	0	0	2	3	0	0	0
1	1	0	0	1	1	3	0	0	0
0	0	0	0	0
1	1	0	0	0	1	2	0	0	0
0	0	0	0	0
1	1	0	0	0	4	1	1	1	0
1	0	1	0	0	1	3	0	0	0
1	0	0	1	0	1	3	0	1	0
0	0	0	0	0
0	0	0	0	0
0	0	0	0	0
1	1	0	0	0	1	1	0	0	0
0	0	0	0	0
1	1	0	0	0	3	3	0	1	0
1	0	0	0	1	0	2	0	1	1
1	0	1	0	0	0	3	0	0	0
1	1	0	0	0	1	2	0	0	0
1	1	0	0	0	2	3	0	0	0
0	0	0	0	0
1	1	0	1	0	1	3	1	1	1
1	1	0	0	0	1	2	0	0	0
1	1	0	0	0	2	3	0	0	1
1	1	0	1	0	1	3	0	0	0
1	1	0	0	0	1	2	0	0	0
1	1	0	0	0	2	2	0	1	0
1	1	0	0	0	1	2	0	0	0
0	0	0	0	0
1	1	0	0	0	1	2	0	0	0
1	1	0	0	0	0	1	0	0	0
1	1	0	0	0	2	3	1	1	0
0	0	0	0	0
1	1	0	0	0	1	3	0	0	0
0	0	0	0	0
0	0	0	0	0
1	0	0	0	1	1	2	0	1	0
1	0	0	0	1	1	2	0	0	0
0	0	0	0	0
1	0	0	0	1	1	2	0	0	0
0	0	0	0	0
0	0	0	0	0
0	0	0	0	0
1	1	0	1	0	1	3	1	1	0
1	1	0	0	0	3	1	0	1	0
1	1	0	0	0	1	2	0	0	0
1	1	1	0	0	1	2	0	0	1
1	1	0	0	0
0	0	0	0	0
0	0	0	0	0
1	1	0	0	0	2	3	0	0	0
1	1	0	0	1	1	3	0	0	0
1	1	0	1	0	1	3	0	0	0
1	1	1	0	0	1	3	0	0	0
1	0	1	0	0	5	3	1	1	1
1	1	0	0	0	1	3	0	0	0
1	0	0	0	1	4	2	0	1	0
1	1	0	0	0	1	3	0	0	0
1	1	0	0	0	1	3	0	0	0
1	1	0	0	0	1	2	0	0	0
1	1	0	0	0	2	3	0	0	1
1	0	0	0	1	1	2	0	0	0
0	0	0	0	0
1	0	1	0	0	1	1	0	0	0
1	1	0	0	0	2	3	0	0	1
1	1	0	0	0	1	3	0	0	0
1	1	0	0	0	1	2	0	0	0
0	0	0	0	0
0	0	0	0	0
1	1	0	0	0
1	1	0	0	0	1	3	0	0	0
1	0	0	0	1	1	2	0	0	0
0	0	0	0	0
0	0	0	0	0
1	1	1	1	1	2	2	0	0	0
0	0	0	0	0
1	1	1	0	0	1	3	0	0	1
0	0	0	0	0
1	1	0	0	0	1	2	0	0	0
0	0	0	0	0
0	0	0	0	0
1	0	0	1	0	3	3	0	0	0
0	0	0	0	0
1	1	0	0	0	1	3	0	0	0
1	1	0	0	0	1	1	0	0	0
1	0	0	0	1	1	2	0	0	0
1	1	0	1	0	1	3	0	0	0
1	0	1	0	0	2	1	0	1	1
1	1	0	0	0	2	3	1	1	0
1	1	1	1	0	1	3	0	0	0
0	0	0	0	0
1	1	1	0	0	1	3	0	0	0
1	1	0	0	0	1	2	1	0	1
1	1	1	0	0
1	1	0	0	0	1	2	0	0	0
1	1	0	1	0	2	3		1	0
0	0	0	0	0
1	1	0	0	0	1	1	1	0	1
1	0	0	1	0	3	2	0	1	1
0	0	0	0	0
1	0	0	0	1	0	3	0	0	0
1	1	1	0	0	2	2	0	1	0
0	0	0	0	0
1	0	0	1	1	3	2	0	0	0
0	0	0	0	0
0	0	0	0	0
1	0	1	0	0	2	2	0	1	0
1	1	0	0	0	1	2	0	0	0
1	0	0	1	0	0	3	0	1	0
0	0	0	0	0
1	1	0	0	0	1	2	0	0	0
1	1	0	0	0	1	2	0	1	0
0	0	0	0	0
0	0	0	0	0
1	1	0	0	1	1	3	0	0	0
1	1	1	1	0	0	3	0	1	0
1	1	0	0	0	1	3	0	0	0
0	0	0	0	0
0	0	0	0	0
1	1	0	1	0	2	3	1	1
1	1	0	0	0	1	3	0	1	0
1	1	0	0	0	1	3	0	0	0
0	0	0	0	0
0	0	0	0	0
0	0	0	0	0
0	0	0	0	0
1	1	0	0	0	1	2	0	0	0
1	1	0	0	0	1	3	0	0	0
1	1	0	0	1	1	3	0	0	1
1	1	0	0	0	1	1	0	0	0
1	1	1	0	0
0	0	0	0	0
1	0	0	0	1	2	2	1	1	1
1	1	1	0	0	2	2	1	1	0
0	0	0	0	0
1	0	0	0	1	1	3	0	0	0
1	1	0	0	0	2	3	0	1	1
1	0	0	1	0	4	2	1	1	0
1	1	0	0	0	1	3	0	0	0
1	0	0	0	1	1	2	0	0	0
1	1	1	0	1	1	2	0	0	1
1	1	1	0	0	2	3	0	1	0
1	0	0	0	1	1	3	0	0	0
0	0	0	0	0
0	0	0	0	0
1	1	0	0	0	1	3	0	0	0
0	0	0	0	0
1	1	0	0	0	1	3	0	0	0
0	0	0	0	0
1	0	0	0	1	2	2	0	0	1
0	0	0	0	0
1	1	0	0	1	1	2	0	0	0
1	1	0	0	0	0	3	0	0	0
1	1	0	0	0	2	3	0		1
1	1	0	0	0	1	3	0	1	0
1	1	0	0	0	1	2		1	1
1	1	0	0	0	2	3	0	0	0
1	0	0	1	0	1	2	0	0	0
0	0	0	0	0
1	0	0	1	0	2	1	0	0	0
0	0	0	0	0
1	1	0	0	0	1	2	0	0	0
0	0	0	0	0
1	1	0	1	0	1	3	0	0	0
0	0	0	0	0
1	0	0	0	1	2	2	0	0	0
1	0	0	0	1	1	3	0	0	0
0	0	0	0	0
1	0	1	0	0	1	2	0	0	1
0	0	0	0	0
1	1	0	0	0	1	3	0	0	0
1	1	0	0	0	1	2	0	0	0
0	0	0	0	0
1	1	0	0	1	2	1	0	0	1
1	1	0	0	0	1	2	1	0	1
1	1	0	0	0	3	2	0	1	0
1	1	1	0	1	1	3	0	0	1
1	1	0	0	0	1	3	0	0	1
1	1	0	0	0	1	1	0	0	0
1	1	0	0	0	0	2	0	0	0
1	1	0	0	0	1	3	0	0	0
0	0	0	0	0
0	0	0	0	0
1	1	0	0	0	1	2	0	0	0
1	1	0	0	0	1	1	1	0	0
1	0	0	1	0	1	1	0	0	0
1	1	0	0	0	0	3	0	0	0
1	0	0	0	1	1	2	0	0	0
1	0	1	0	0	2	2	0	0	1
0	0	0	0	0
1	1	0	0	0	1	3	0	0	0
0	0	0	0	0
1	1	0	0	0	1	2	0	0	0
1	1	0	0	0	2	3	0	1	0
0	0	0	0	0
1	1	0	0	0	2	3	0	1	0
1	1	0	0	0	1	3	0	0	0
0	0	0	0	0
0	0	0	0	0
1	0	0	0	1	1	2	0	0	0
1	1	0	1	0	2	2	0	0	0
1	0	1	0	1	2	2	0	1	0
0	0	0	0	0
1	1	0	1	0	1	3	0	0	0
1	0	0	0	1	1	2	0	0	0
1	1	0	0	0	1	1	0	0	0
0	0	0	0	0
1	1	0	0	0	1	2	0	0	0
0	0	0	0	0
1	1	0	0	0	1	3	0	0	0
1	1	0	0	1	1	2	0	1	0
1	1	0	0	0	1	2	0	0	0
0	0	0	0	0
1	1	0	0	0	2	3	0	1	0
0	0	0	0	0
1	1	0	0	0	1	3	0	0	0
1	0	0	0	1	1	2	0	0	0
1	1	0	0	0	2	2	0	0	1
1	1	0	0	0	1	3	0	0	0
1	1	0	0	0	1	3	1	1	1
0	0	0	0	0
1	1	0	1	0	1	3	0	0	1
1	1	0	0	1	4	3	0	0	1
1	1	0	0	0	2	3	0	0	0
1	1	0	0	0	3	3	1	1	0
1	1	0	0	0	1	3	0	0	0
1	1	0	1	0	2	3	1	1	1
1	1	0	0	0	0	2	0	0	0
1	1	0	0	0	1	3	0	0	0
1	1	0	0	0	1	3	0	0	0
1	0	0	1	0	1	3	0	0	0
1	1	0	0	0	1	3	0	0	0
0	0	0	0	0
1	1	0	0	0	1	1	0	0	0
1	0	0	1	0	1	2	0	1	1
1	1	0	0	0	2	3	0	0	1
1	0	0	0	1	0	2	0	0	0
1	1	0	0	0	1	2	0	0	0
1	1	0	0	0	1	3	0	0	0
1	1	0	0	0	1	3	0	0	1
1	1	0	1	0	2	3	0	0	1
1	1	0	0	0	2	3	0	0	0
1	0	1	0	0	1	2	0	0	0
1	1	0	0	0	0	3	0	0	0
1	1	0	0	1	0	2	0	0
1	1	0	0	0	1	2	0	0	0
1	1	0	0	0	2	3	1	1	0
1	1	0	0	0	2	2	0	1	0
1	1	0	0	0	2	3	1	0	0
0	0	0	0	0
0	0	0	0	0
1	0	0	1	0	1	1	0	0	0
1	1	1	0	1	2	3	0	0	1
1	1	0	0	0	1	3	0	0	0
1	1	0	0	0	2	1	0	0	0
0	0	0	0	0
0	0	0	0	0
0	0	0	0	0
1	1	0	0	1	0	3	0	0	0
1	0	0	0	1	1	3	0	0	0
0	0	0	0	0
1	1	0	0	0	1	3	0	0	0
1	1	0	0	0	1	3	0	0	0
1	1	0	0	0	2	3		1
1	1	1	0	0	4	3	1	1	1
0	0	0	0	0
1	1	0	0	1	1	3	0	0	0
1	1	0	0	0
1	1	0	0	0	1	3	0	0	0
1	1	0	0	0	1	3	0	0	0
0	0	0	0	0
1	0	0	0	1	0	2	0	0	0
0	0	0	0	0
0	0	0	0	0
0	0	0	0	0
1	1	0	0	0	1	1	0	0	0
0	0	0	0	0
1	0	0	0	1	1	2	0	0	0
0	0	0	0	0
1	1	0	0	0	1	2	0	0	0
1	1	1	0	0	1	3	1	0	1
1	1	0	0	0	1	2	0	0	0
0	0	0	0	0
1	1	0	0	0	1	2	0	0	0
1	1	0	0	0	1	1	0	0	0
0	0	0	0	0
0	0	0	0	0
0	0	0	0	0
1	1	0	0	0	1	3	0	0	0
1	0	1	0	0	1	2			1
1	0	0	0	1	6	3	1	0	1
0	0	0	0	0
0	0	0	0	0
0	0	0	0	0
1	1	0	0	0	1	3	0	0	1
1	1	0	0	0	1	2	0	0	0
1	0	0	0	1	4	3	0	1	0
1	1	1	0	1	2	3	0	0	0
1	1	0	0	0	1	3	0	0	0
0	0	0	0	0
0	0	0	0	0
1	1	0	1	1	3	3	0	0	1
0	0	0	0	0
1	1	0	0	0	1	3	0	0	0
1	1	0	0	0	2	3	0	1	0
1	1	0	1	0	1	2	0	0	0
0	0	0	0	0
1	0	0	1	0	2	2	0	0	0
0	0	0	0	0
0	0	0	0	0
1	1	0	0	0	1	2	0	0
1	1	0	0	0	1	3	0	0	0
1	0	0	0	1	1	3	0	0	0
1	1	0	0	0	1	2	0	0	0
0	0	0	0	0
1	0	0	0	1	1	3	1	0	0
1	1	0	1	0	1	2	0	0	0
1	1	0	1	0	1	3	0	0	0
0	0	0	0	0
1	0	0	0	1	1	3	0	0	0
1	1	1	0	0	2	3	0	0	1
0	0	0	0	0
1	1	0	0	0	1	2	0	0	0
1	0	0	0	1	1	2	0	0	0
1	1	0	1	0	2	3	0	1	0
1	1	0	0	0	1	2	0	0	0
1	1	1	0	0	1	3	0	0	0
1	1	0	0	0	4	2	0	1	1
1	1	0	0	0	1	2	0	0	0
1	0	0	1	0	2	2	0	0	0
1	1	0	0	0	4	3	0	0	0
1	1	0	0	0	1	3	0	0	0
1	1	0	0	0	2	3	0	0	0
1	1	0	0	0	2	2	0	0	0
1	0	0	0	1	1	2	0	0	0
1	0	0	1	0	1	2	0	0	0
1	1	0	0	0	1	3	0	0	1
1	0	0	0	1	2	2	0	0	0
0	0	0	0	0
1	1	0	1	0	1	3	1	1	1
1	0	0	1	0	2	2	0	0	0
1	0	0	0	1	2	2	0	1	1
1	1	0	1	0	1	3	0	1	1
1	1	0	0	0	2	2	0	1	1
1	1	0	0	0	1	2	0	1	0
1	1	0	0	0	1	3	0	0	0
1	0	1	0	0	4	2	0	0	1
1	1	0	0	0	1	2	0	0	0
0	0	0	0	0
1	0	0	1	0	1	2	0	1	0
1	1	1	0	0	5	3	1	1	1
1	1	0	0	0	2	3	0	0	0
1	1	0	0	0	1	2	0	0	0
0	0	0	0	0
0	0	0	0	0
1	1	0	0	0	1	3	0	0	0
1	1	0	1	0	0	2	0	1	0
1	1	0	1	0	1	1	0	1	0
1	1	1	0	0	0	3	0	1	1
1	0	0	0	1	1	3	0	0	1
1	0	0	0	1	2	2	0	0	0
1	0	0	0	1	2	2	0	1	0
1	1	0	0	0	2	3	0	1	1
0	0	0	0	0
1	1	0	0	0		3	1	1	1
0	0	0	0	0
1	0	0	1	0	2	2	0	0	1
1	1	0	0	0	1	2	0	0	1
1	1	1	0	0	1	2	0	0	0
1	1	0	0	0	1	2	0	0	0
1	1	0	0	0	0	3	0	0	0
1	0	0	0	1	1	2	0	0	0
1	1	0	0	1	0	3	0	0	1
1	1	0	0	0	1	3	0	0	0
0	0	0	0	0
1	0	0	1	0	2	3	1	1	1
0	0	0	0	0
0	0	0	0	0
1	1	0	0	0	1	2	0	0	0
1	1	0	0	0	1	3	0	0	1
1	1	0	0	0	1	2	0	0	0
1	0	1	0	0	2	1	0	0	0
1	1	0	0	0	2	3	0	1	1
1	1	0	0	0	1	2	0	0	0
1	1	1	0	0	2	3	0		1
1	1	0	0	0	1	2	0	0	0
1	1	0	0	0	2	2	1	1	0
0	0	0	0	0
1	0	0	1	0	2	2	0	0	0
1	1	1	0	0	2	3	0	0	0
1	1	0	0	0	1	2	0	0	0
1	1	0	0	1	1	2	0	0	0
1	1	0	0	0	1	2	0	0	0
1	1	0	0	0	2	3	0	0	1
0	0	0	0	0
1	1	0	0	0	1	3	0	0	0
1	0	1	0	0	1	1	1	1	0
1	1	0	0	0	2	2	0	1	1
1	0	1	0	0	1	3	0	0	0
1	0	0	0	1	1	3	0	1	0
1	0	0	0	1	2	3	0	1	0
1	1	0	0	1	2	2	0	0	0
1	0	1	0	0	2	2	0	1	0
0	0	0	0	0
0	0	0	0	0
1	1	0	0	0
1	1	0	0	0	1	2	0	0	0
0	0	0	0	0
1	1	0	0	0	1	1	0	0	0
1	1	0	1	0	2	2	0	1	0
1	0	0	0	1	1	1	0	0	0
1	1	0	0	0	2	3	0		1
1	1	0	0	0	1	2	0	0	1
0	0	0	0	0
0	0	0	0	0
1	1	0	0	0	1	3	0	0	1
1	1	0	0	0	1	3	0	1	0
1	0	1	0	0	2	1	0	0	0
1	1	0	0	0	1	2	0	0	0
1	0	0	0	1	1	3	0	1	1
0	0	0	0	0
1	1	0	0	0	0	3	1	1	0
1	1	0	0	0	1	3	0	0	0
0	0	0	0	0
1	1	0	0	0	1	2	0	0	0
0	0	0	0	0
0	0	0	0	0
1	1	0	0	0	1	3	0	0	0
0	0	0	0	0
0	0	0	0	0
0	0	0	0	0
0	0	0	0	0
1	1	0	0	0	1	2	0	0	0
0	0	0	0	0
1	1	0	0	0	0	1	1	1	1
1	1	1	0	0	0	3	1	1	1
0	0	0	0	0
1	1	0	1	1	0	2	0	0	0
1	1	0	0	0	1	3	0	0	0
1	1	0	0	1	1	3	0	0	0
0	0	0	0	0
1	1	0	0	0	1	2	0	0	0
1	1	1	0	1	1	2	0	0	1
0	0	0	0	0
1	1	0	0	0	1	2	0	0	0
0	0	0	0	0
1	0	0	1	0	3	3	0	1	1
1	1	0	0	0	1	3	0	0	0
1	1	0	0	0	1	3	0	0	0
1	1	0	1	0	2	2	0	0	0
1	1	0	1	0	1	3	0	0	0
0	0	0	0	0
1	0	0	1	1	1	2	0	0	0
0	0	0	0	0
1	1	0	0	0	1	2	0	0	0
1	1	0	0	0	1	1	0	0	0
1	1	0	0	0	1	3	0	0
1	1	0	0	0	1	2	0	0	0
1	1	0	0	0	1	3	0	0	0
1	1	0	0	0	1	2	1	0	0
1	1	0	0	0	1	2	0	0	0
1	1	0	0	0	1	3	0	0	0
0	0	0	0	0
0	0	0	0	0
1	1	0	0	0	0	2	0	0	0
0	0	0	0	0
1	1	0	0	0	1	3	0	0	0
1	1	1	0	0	3	3	1		1
0	0	0	0	0
1	0	0	0	1	4	2	1	1	1
1	0	0	0	1	2	2	0	1	0
1	1	1	1	0	2	3	0	0	0
0	0	0	0	0
0	0	0	0	0
1	1	0	0	0	1	2	0	0	0
1	1	0	0	0	1	2	0	0	0
0	0	0	0	0
1	1	0	0	0	1	2	0	0	0
1	1	0	0	0	1	3	0	0	0
1	1	0	0	0	2	2	0	0	0
1	1	0	0	0	2	3	0	0	0
1	1	0	0	1	1	2	0	0	0
1	0	0	0	1	2	3	0	0	0
0	0	0	0	0
0	0	0	0	0
1	1	0	0	0	1	3	0	0	0
0	0	0	0	0
1	0	0	1	0		1	0	0	0
1	1	0	0	0	1	2	0	0	0
1	1	0	0	0	4	2	1	1	1
0	0	0	0	0
1	1	0	0	0	1	2	0	0	0
1	1	0	0	0	1	2	0	0	0
1	1	0	0	0	1	2	0	1	0
1	1	0	0	0	2	3	0	0	0
0	0	0	0	0
1	1	0	0	1	0	2	0
1	1	0	0	0	1	3	0	0	0
0	0	0	0	0
1	0	1	0	0
1	1	0	0	1	1	3	0	0	0
1	1	0	1	0	1	3	0	0	0
0	0	0	0	0
1	0	0	0	1	1	1	0	0	0
1	0	0	0	1	3	1	1	1	0
1	1	0	0	0	1	2	0	0	1
1	1	0	0	0	1	3			1
1	1	0	0	0	2	2	1	0	0
1	1	0	0	0		2	0	0	0
1	1	0	0	0	1	2	0	0	0
0	0	0	0	0
0	0	0	0	0
0	0	0	0	0
1	0	0	0	1	1	2	0	0	0
1	1	1	0	0	2	2	0	1	0
1	0	1	0	0	3	2	0	1	0
1	1	0	0	0	3	2	0	0	0
1	0	0	0	1	0	1	0	1	1
1	1	0	0	0	1	2	0	0	0
1	1	1	0	0	2	2	1	1	1
0	0	0	0	0
1	1	0	0	0	1	3	0	0	0
0	0	0	0	0
1	0	0	1	0	1	2	0	1	0
1	1	0	1	0	2	1	0	1	1
1	1	0	0	0	1	2	0	0	0
0	0	0	0	0
1	0	1	0	0	1				1
1	0	1	1	0	3	2	0	0	0
0	0	0	0	0
0	0	0	0	0
1	1	0	0	0	2	3	0	0	1
0	0	0	0	0
1	1	0	0	0	1	3	0	0	0
1	1	0	0	0	1	2	0	0	0
1	0	0	0	1	2	3	0	1	0
1	1	0	0	1	3	2	0	1	0
0	0	0	0	0
0	0	0	0	0
1	0	0	0	1	1	2	0	0	0
1	0	1	0	0
0	0	0	0	0
1	1	0	0	0	1	2	0	0	0
1	1	0	0	0	1	2	0	0	1
1	1	0	0	0	3	2	0	0	0
0	0	0	0	0
0	0	0	0	0
0	0	0	0	0
1	0	1	1	0	2	2	0	1	0
1	1	0	0	0	1	3	0	0	0
1	1	0	0	0	0	2	0	0	0
1	0	0	0	1	2	2	0	0	0
1	1	1	1	1	1	3	0	0	0
0	0	0	0	0
0	0	0	0	0
1	1	1	1	1	0	2	0	0	0
1	1	1	1	0	2	3	0	1	1
1	1	0	0	0	1	3	0	0	0
0	0	0	0	0
1	1	0	0	0	1	2	0	0	0
1	1	1	1	0	2	3	0	0	1
0	0	0	0	0
1	0	0	1	0	0	3	0	0	0
0	0	0	0	0
1	1	0	0	0	1	3	0	0	0
0	0	0	0	0
1	1	1	0	0	2	3	0	1	0
1	0	0	0	1	2	1	0	1	0
1	0	1	0	0	1	2	0	0	0
1	0	1	0	1	1	2	0	0	0
0	0	0	0	0
1	1	1	0	0	1	3	0	0	0
1	1	1	0	0	1	3	0	0	0
1	1	0	0	0	2	3	0	1	1
1	0	0	0	1	1	1	0	0	0
0	0	0	0	0
1	1	0	0	0	2	2	0	1	1
0	0	0	0	0
1	1	0	0	0	2	2	0	0	1
1	1	0	0	0	1	2	0	0	0
1	1	0	0	0	1	2	0	0	0
0	0	0	0	0
0	0	0	0	0
0	0	0	0	0
1	0	0	0	1	2	3	0	0	1
1	0	0	1	0	1	3	0	0	0
0	0	0	0	0
1	0	1	0	0	1	3	0	0	0
1	1	0	0	0	1	3	0	0	0
0	0	0	0	0
0	0	0	0	0
1	0	1	0	0	1	3	0	0	0
1	1	0	0	0	1	2	0	0	0
1	0	0	0	1	1	1	0	0	0
1	1	1	1	0	1	3	0	0	0
1	1	0	0	0	1	3	0	1	1
1	1	1	1	0	1		0	0	0
1	0	1	0	0	1	2	0	0	0
1	0	1	0	1	3	3	0	0	0
1	1	0	0	0	1	3	0		0
0	0	0	0	0
1	1	0	0	0	1	3	0	0	0
1	1	1	1	0	2	3	0	0	0
1	0	0	0	1	1	3	0	0	0
1	1	0	1	0	1	1	0	0	0
0	0	0	0	0
1	1	0	0	0	1	3
1	1	1	0	0	1	2	0	0	0
0	0	0	0	0
0	0	0	0	0
1	0	1	0	0	2	1	0	1	0
1	0	0	1	0	1	3	0	0	0
1	0	1	0	0	0	1	0	0	0
1	1	0	0	0	1	2	0	0	0
1	0	0	1	1	3	3	0	0	0
0	0	0	0	0
0	0	0	0	0
1	1	0	0	0	0	3	0	0	0
0	0	0	0	0
1	0	0	1	0	2	1	0	0	0
0	0	0	0	0
1	1	0	0	0	1	3	1	1	1
1	1	0	0	1	1	3	0	0	0
1	1	0	0	0	1	2	0	0	0
1	1	0	0	0	3	2	0	1	1
1	1	1	0	0	3	3	0	1	1
1	1	0	0	0	1	2	0	0	0
1	1	0	0	0	1	3	0	0	0
1	0	0	0	1	1	3	0	0	0
0	0	0	0	0
1	0	0	0	1	1	3	0	0	0
1	1	0	0	0	1	3	0	0	0
1	1	0	0	0	1	3	0	0	0
1	1	1	1	0	1	3	0	0	0
1	1	0	0	0	1	3	0	0	1
1	0	1	0	0	1	1	0	0	0
1	1	1	0	0	5	2	1	0	0
1	1	0	0	0	1	3	0	0	0
1	1	1	1	0	1	3	0	0	0
1	1	0	0	0	1	3	0	0	0
1	0	1	0	0	0	3	0	0	0
1	1	0	1	0	2	2	1	0	0
1	0	1	0	0	0	2	0	0	0
1	1	0	0	0	1	3	0	0	0
1	1	0	0	0	1	2	0	0	0
0	0	0	0	0
1	1	0	0	0	1	3	0	0	1
1	0	0	0	1	1	2	0	0	0
1	0	1	0	0	2	3	0	1	1
1	1	1	1	1	4	3	0	1	0
1	0	1	0	0	2	2	1	1	1
0	0	0	0	0
1	1	0	0	0	1	3	0	1	1
1	1	0	0	0	1	1	0	0	1
1	1	0	0	0	2	2	0	1	0
1	1	0	0	0	1	3	0	0	0
0	0	0	0	0
0	0	0	0	0
1	0	1	0	1	1	2	0	0	0
1	1	0	0	0	1	3	0	0	0
0	0	0	0	0
0	0	0	0	0
1	0	1	0	0	0	2	0	0	0
0	0	0	0	0
1	0	0	1	0	2	2	0	0	1
1	1	0	1	0	2	2	0	1	1
1	0	0	1	0	2	3	0	1	0
1	1	1	0	1	2	2	0	0	0
1	0	0	0	1	1	1	0	1	0
1	0	0	0	1	1	3	0	0	0
0	0	0	0	0
1	1	0	0	0	2	2	0	0	0
1	0	1	0	0	1	2	0	0	0
1	0	1	0	0	1	2	0	0	0
1	1	1	1	0	4	2	0	1	0
1	1	0	0	0	2	3	0	0	0
0	0	0	0	0
1	1	0	0	0	0	3	0	1	1
1	1	0	0	0	1	2	0	1	0
1	1	0	0	0	1	3	0	0	0
1	1	0	0	0	1	3		0	0
1	1	1	1	0	2	3		1	1
1	1	1	0	0	1	3	0	0	0
1	0	1	0	0	1	3	0	0	0
0	0	0	0	0
1	1	0	0	0	1	3	0	0	0
0	0	0	0	0
0	0	0	0	0
1	1	0	0	0	1	2	0	0	0
1	1	0	1	0	2	3	0	1	0
0	0	0	0	0
1	1	0	0	0	1	2	0	0	0
1	0	1	0	0	1	3	0	0	0
1	0	0	0	1	2	2	1	1	1
1	1	0	0	0	1	1	0	0	0
0	0	0	0	0
1	0	0	0	1	0	1	0	0	0
1	0	0	0	1	0	2	0	0	0
1	0	1	1	1	1	2	0	0	0
